# Supplementary material for: Understanding the Properties of Starch in Potatoes (Solanum tuberosum var. Agria) after Being Treated with Pulsed Electric Field Processing
Source: Foods. 2019 May 10;8(5):159. doi: 10.3390/foods8050159 (PMC6560427; doi:10.3390/foods8050159)
Supplement: Supplementary file 1 [file foods-08-00159-s001.zip]

Archive with 1 entries (1 files):
- foods-503376-SI.avi
